# Supplementary material for: Development of Artificial System to Induce Chromatin Loosening in Saccharomyces cerevisiae
Source: Biomolecules. 2022 Aug 18;12(8):1138. doi: 10.3390/biom12081138 (PMC9406041; doi:10.3390/biom12081138)
Supplement: Supplementary file 1 [file biomolecules-12-01138-s001.zip]

Archive with 2 entries (2 files):
- Supplementary Figures (Yamamoto et al).pdf
- Supplementary Tables (Yamamoto et al).xlsx
