# Supplementary material for: Development of Artificial System to Induce Chromatin Loosening in Saccharomyces cerevisiae
Source: Biomolecules. 2022 Aug 18;12(8):1138. doi: 10.3390/biom12081138 (PMC9406041; doi:10.3390/biom12081138)
Supplement: Supplementary file 1 [file biomolecules-12-01138-s001.zip › Supplementary Tables (Yamamoto et al).xlsx]

## Sheet: TableS1-Strain
	Table S1 List of yeast strains used in this study
	Strain	Genotype	Source
	W303-1A	MATa ade2-1 ura3-1 his3-11/15 trp1-1 leu2-3 leu2-112 can1-100	ATCC: 208352
	UCC3505	MATa ura3-52 lys2-801 ade2-101 trp1-63 his3Δ200 leu2-1 ppr1::HIS3 adh4::URA3-TEL VII-L; TEL V-R::ADE2	ATCC: MYA-668
	UCC3505 URA3 recovery	UCC3505 ura3-52::URA3	This study
	BY4741 ada2Δ	BY4741 ada2Δ::kanMX4	Euroscarf: Y04282
	UCC3505 ada2Δ	UCC3505 ada2Δ::kanMX4	This study
	UCC3505 URA3 recovery ada2Δ	UCC3505 URA3 recovery ada2Δ::kanMX4	This study

## Sheet: TableS2-Primer
	Table S2 List of primers used in this study
	Primer	Sequence (5'→3')	Target region or description
	pUC19_Gcn5_Fw	CGACTCTAGAGGATCATGGTCACAAAACATCAGATTGAAG	The primers for amplification of GCN5
	pUC19_Gcn5_Rv	CGGTACCCGGGGATCTTAATCAATAAGGTGAGAATATTCA
	QC Cas9 D10A_Fw	GACAAGAAGTACTCCATTGGGCTCGCTATCGGCACAAACAGCGTCGGTTG	The primers for QuickChange method
	QC Cas9 D10A_Rv	CAACCGACGCTGTTTGTGCCGATAGCGAGCCCAATGGAGTACTTCTTGTC
	QC Cas9 H840A_Fw	CGGCTCTCCGACTACGACGTGGATGCTATCGTGCCCCAGTCTTTTCTCAAAGATGATTC
	QC Cas9 H840A_Rv	GAATCATCTTTGAGAAAAGACTGGGGCACGATAGCATCCACGTCGTAGTCGGAGAGCCG
	pWGP3_NLS-dCas9_Fw	CGGTACCCGGGGATCATGCCAAAAAAGAAGAGAAAGGTAATGGACAAGAAGTACTCCAT	The primers for amplification of dCas9
	pWGP3_dCas9-linker_Rv	TGAACCTCCGCCACCAGATCCACCTCCACCGTCAGCCCTGCTGTCTCCACCGAGC
	Linker-Gcn5_Fw	GGTGGCGGAGGTTCAGGAGGAGGTGGCTCCATGGTCACAAAACATCAGATTGAAG	The primers for amplification of GCN5
	Gcn5-EGFP_Rv	GCCCTTGCTCACCATATCAATAAGGTGAGAATATTCAGGT
	pWGP3_Gcn5_Rv	AAGTCGACTCTAGAGTTAATCAATAAGGTGAGAATATTCA
	EGFP_Fw	ATGGTGAGCAAGGGCGAGGAGCTGT	The primers for amplification of EGFP
	pWGP3_EGFP_Rv	AAGTCGACTCTAGAGTTACTTGTACAGCTCGTCCATGCCG
	p414G_NLS_Fw	ATCTAGAACTAGATGCCAAAAAAGAAGAGAAAGGTAATGG	The primers for amplification of dCas9
	p414G_dCas9_Rv	AGCCCGGGGGATCCAGAATTCGCTTATTTGCTCGATGATC
	p414G_dCasEcoR1_Fw	GCAAATAAGCGAATTCTCCAAAAGAGTGATCCTCG	The primer for amplification of insert DNA fragment
	p414G_EGFP_Rv	GCTTGATATCGAATTCACTAGTTTACTTGTACAGCTCGTC	The primer for amplification of Gcn5-EGFP DNA fragment
	p414G_Gcn5_Rv	GCTTGATATCGAATTCACTAGTTTAATCAATAAGGTGAGA	The primer for amplification of Gcn5 DNA fragment
	GCN5_KQLMt_Fw	ACATTTTTCAAGCTGCAGCACCAAAAATGCCCAAAGAATACATTGC	The primer for amplification of DNA fragment encoding N-terminal Gcn5 with KQL126-128AAA mutation
	GCN5_KQLMt_Rv	TGCTGCAGCTTGAAAAATGTTTTTTAATCCAGTTAGGACC	The primer for amplification of DNA fragment encoding C-terminal Gcn5 with KQL126-128AAA mutation
	Ade2_Fw	TGAGAGTGCACCATAGATCTGAATTAATTC	The primers for amplification of ADE2 DNA fragment
	Ade2_Rv	ATTTCACACCGCATAGATCTTATGTATGAA
	p426_Fw	TATGGTGCACTCTCAGTACAATCTGCTCTG	The primers for amplification of p426_gRNA
	p426_Rv	TATGCGGTGTGAAATACCGCACAGATGCGT
	pUC19_seq_Fw	TACGCCAGCTGGCGAAAGGG	The primer annealing 100 bp upstream of SmaI restriction site (used for Sanger sequencing)
	pUC19_seq_Rv	GTATGTTGTGTGGAATTGTG	The primer annealing 100 bp downstream of SmaI restriction site (used for Sanger sequencing)
	GAPDH promoter_Fw	CTGCTCTCTCTGATTTGGAA	The primer annealing within GAPDH promoter (used for Sanger sequencing)
	CYC terminator_Rv	TGTTACATGCGTACACGCGT	The primer annealing within CYC terminator (used for Sanger sequencing)
	dCas9_1_Fw	TACTGATAAGGCTGACTTGC	The primers annealing within dCas9 (used for Sanger sequencing)
	dCas9_2_Fw	ATCTTGGAAAAAATGGACGG
	dCas9_3_Fw	ACGAGGACATTCTTGAGGAC
	dCas9_4_Fw	TTTTCTCAAAGATGATTCTA
	dCas9_5_Fw	GATTTCGCGACAGTCCGGAA
	dCas9_6_Fw	TGTTTACTCTGACCAACTTG
	Gcn5_1_Fw	AGGTGGCATAACATATCGAC	The primers annealing within GCN5 (used for Sanger sequencing)
	Gcn5_2_Fw	TTCATATATGATGCCAGATT
	hUra3_Fw	GATCAACTGGGTTAGTCAAATGGC	The primers annealing within heterochromatic URA3
	hUra3_Rv	AAACGCCATTTGACTAACCCAGTT
	Ura3_up_Fw	CGACTCTAGAGGATCGCGTAAAAACGAGATATTCGCTATT	The primers annealing within upstream region of URA3
	Ura3_up_Rv	TGTAGCTTTCGACATGATTTATCTTCGTTTCCTGCAGGTT
	Ura3_down_Fw	GGCCAGCAAAACTAAAAAACTGTATTATAAGTAAATGCAT	The primers annealing within downstream region of URA3
	Ura3_down_Rv	CGGTACCCGGGGATCAAATATACTGGGGAACCAGTCTTTA
	Ura3_Fw	ATGTCGAAAGCTACATATAAGGAAC	The primers for amplification of URA3 DNA fragment
	Ura3_Rv	TTAGTTTTGCTGGCCGCATCTTCTC
	Ura3_coloP_Fw	TTGATAAGGAGAATCCATACAAGAA	The primers annealing within genomic URA3 (used for colony-direct PCR)
	Ura3_coloP_Rv	TATCAGGTGGGAAATTCGGTGGAAC
	Ura3_seq_Fw	GAAGGAAGGAGCACAGACTTAGATT	The primers annealing within genomic URA3 (used for Sanger sequencing)
	Ura3_seq_Rv	AGGCCATGAAGCTTTTTCTTTCCAA
	GPD_qPCR_Fw	GCTTGGGTGAACAGGTTTATTCCTG	The primers annealing within GPD promotor
	GPD_qPCR_Rv	CCCTGTTCTCTGTAGTTGCGCTAAG
	hUra3_qPCR_Fw	AGCGTAACACATGTCAGTTCTGGCC	The primers annealing within upstream region of heterochromaticURA3
	hUra3_qPCR_Rv	CCTTCTGCTCGGAGATTACCGAATC
	ADA2_A_L	GTGGACTAACAAGGGCCAGG	The primers annealing within upstream region of ADA2
	ADA2_D_L	TTACGTGCCAAGCGGTGTAA
	ADA2_A	CCCATAATACGAAAAACTAACGATG	The primers annealing within upstream region of ADA2
	ADA2_D	GAAAAAGATGAATGCAGAAGATGAT
	KanC	GATTTTGATGACGAGCGTAAT	The primers annealing within kanMX4
	KanB	CTGCAGCGAGGAGCCGTAAT
	KanB_2	GACTGAATCCGGTGAGAATGG

## Sheet: TableS3-Plasmid
	Table S3 List of plasmids used in this study
	Plasmid	Description	Source
	pUC19	Empty plasmid with Ampr	Norrander et al. 1983 [30]
	pUC19_Gcn5	Plasmid containing open reading frames of GCN5	This study
	p414-TEF1p-Cas9-CYC1t	Expression of Cas9 by 2μ TRP1 plasmid containing TEF promoter, ORF, and CYC terminator sequence	DiCarlo et al. 2013 [31]
	pdCas9	Plasmid containing dCas9 (Cas9 containing D10A and H840A mutation) sequences	This study
	pWGP3	Empty plasmid with 2μ and TRP1	Takahashi et al. 2001 [33]
	p414GPD	Empty plasmid with CEN/ARS and TRP1	Mumberg et al. 1995 [34]
	pEGFP	Plasmid containing EGFP sequences	Clontech, Mountain viem, CA, USA
	pWGP3_NLS-dCas9-Gcn5-EGFP	Expression of NLS-dCas9-Gcn5-EGFP fusions by 2μ TRP1 plasmid containing GAPDH promoter, ORF, and GAPDH terminator sequence	This study
	pWGP3_ NLS-dCas9-Gcn5	Expression of NLS-dCas9-Gcn5 fusions by 2μ TRP1 plasmid containing GAPDH promoter, ORF, and GAPDH terminator sequence	This study
	p414GPD_NLS-dCas9	Plasmid containing NLS-dCas9 sequences	This study
	p414GPD_NLS-dCas9-Gcn5-EGFP	Expression of NLS-dCas9-Gcn5-EGFP fusions by CEN/ARS TRP1 plasmid containing GPD promoter, ORF, and CYC terminator sequence	This study
	p414GPD_ NLS-dCas9-Gcn5	Expression of NLS-dCas9-Gcn5 fusions by CEN/ARS TRP1 plasmid containing GPD promoter, ORF, and CYC terminator sequence	This study
	p414GPD_ NLS-dCas9-Gcn5KQL126-128AAA	Expression of NLS-dCas9-Gcn5KQL126-128AAA fusions by CEN/ARS TRP1 plasmid containing GPD promoter, ORF, and CYC terminator sequence	This study
	p426_gRNA-empty	Expression of gRNA by 2μ URA3 plasmid containing SNR52 promoter, gRNA, and CYC terminator sequence	Amai et al. submitted [36]
	pRS402	Empty plasmid with ADE2	Baker et al. 1998 [37]
	p422_gRNA-empty	Expression of gRNA by 2μ ADE2 plasmid containing SNR52 promoter, gRNA, and CYC terminator sequence	This study
	p422_gRNA-hUra3	Expression of gRNA targeting the upstream region of heterochromatic URA3 by 2μ ADE2 plasmid containing SNR52 promoter, gRNA, and CYC terminator sequence	This study
	p426 GPD	Empty plasmid with 2μ and URA3	Mumberg et al. 1995 [34]
	p422 GPD	Empty plasmid with 2μ and ADE2	This study
	pUC19-URA3 recovery	Plasmid containing 1 kb homologous sequences around genomic URA3	This study

## Sheet: TableS4-NLS, Linker
	Table S4 Sequences of NLS and linker
	Name	Sequence (5'→3')	Source
	NLS	CCAAAAAAGAAGAGAAAGGTA	Kalderon et al. 1984 [32]
	Linker between dCas9 and Gcn5	GGTGGAGGTGGATCTGGTGGCGGAGGTTCAGGAGGAGGTGGCTCC	This study
